# Supplementary material for: Atg2 Regulates Cellular and Humoral Immunity in Drosophila
Source: Insects. 2023 Aug 14;14(8):706. doi: 10.3390/insects14080706 (PMC10455222; doi:10.3390/insects14080706)
Supplement: Supplementary file 1 [file insects-14-00706-s001.zip]

Archive with 1 entries (1 files):
- insects-2506658-supplementary.pdf
